# Supplementary material for: ETAPOD: A forecast model for prediction of black pod disease outbreak in Nigeria
Source: PLoS One. 2020 Jan 10;15(1):e0209306. doi: 10.1371/journal.pone.0209306 (PMC6953891; doi:10.1371/journal.pone.0209306)
Supplement: S1 Dataset — (XLSX) [file pone.0209306.s009.xlsx]

## Sheet: CRIN
	CRIN METEOROLOGICAL DATA
			2005
2005	TEMPERATURE		REL. HUMIDITY (%)		VAP. PRESSURE (mb)		RAINFALL	SUNLIGHT
MONTHS	Max Temp (OC)	Min Temp (OC)	Morning	Afternoon	Morning	Afternoon	(mm)	(hrs)
Jan	27.1	18.4	76	50.2	28.3	25.7	Nil
Feb	29.3	18.1	76.4	50.7	30.1	27	68.6
Mar	29.2	18.5	81.3	58.5	30.3	31	93.8
Apr	29.5	18.6	81.4	64.6	31.4	31.2	196.8
May	27.9	18	83.9	73.3	31.9	30.9	150.55
Jun	26.4	18	88.6	79.3	29	29.8	203.2
Jul	25.6	18	89.2	85.2	28.2	29.3	190.8
Aug	25.1	18	18.4	79.3	27.3	28.1	36.7
Sep	24.6	18	87.4	76.3	28.7	29.9	124.8
Oct	27.5	18	84.2	71.4	28.9	30	109.9
Nov	28.5	18	83.3	65.6	31.7	29.9	30.5
Dec	28.6	18	83	74.4	31.3	29.3	Nil
			2006
2006	TEMPERATURE		REL. HUMIDITY (%)		VAP. PRESSURE (mb)		RAINFALL	SUNLIGHT
MONTHS	Max Temp (OC)	Min Temp (OC)	Morning	Afternoon	Morning	Afternoon	(mm)	(hrs)
Jan	28.4	18	81.6	57.8	30.7	29.7	1
Feb	29.5	18	91	41	36.6	12.9	Nil
Mar	29.7	18	82.4	68	31.7	30.3	74.9
Apr	29.7	18	84.9	63	34.2	35.9	104.4
May	28	18	91	67.2	32	29.1	86.9
Jun	28	18	83.7	81.5	29.6	37.3	244.5
Jul	26.4	22	89.6	83	29.1	32	118.4
Aug	25.5	21	33	89	27.3	31	93
Sep	25.9	19.2	90.6	81.9	28.9	29.4	260
Oct	27.7	19	89.5	75.9	32	32.7	166.2
Nov	28.1	17.7	76.9	28.4	28.4	26.2	2.6
Dec	28	18	73	55.5	26.6	25.9
			2007
2007	TEMPERATURE		REL. HUMIDITY (%)		VAP. PRESSURE (mb)		RAINFALL	SUNLIGHT
MONTHS	Max Temp (OC)	Min Temp (OC)	Morning	Afternoon	Morning	Afternoon	(mm)	(hrs)
Jan	26	17	89	32	20	18	Nil
Feb	29	24	74	41	29.5	23.4	28.8
Mar	29.5	24.2	76.9	40.9	30.3	23.8	25.7
Apr	30	24	77	63	31.5	30.6	49.1
May	28	23	82.5	30	30	36.5	151
Jun	27	22.8	84	25.4	29.3	29.6	221.7
Jul	26	23	91	81.5	29.5	29.6	242.8
Aug	25	22	89	81	28.8	30	150
Sep	26	22.3	89.43	77.27	29.65	30.14	230.1
Oct	25.3	21.9	85	73.1	28.7	29.9	156.1
Nov	28.2	23.3	86.3	67.7	30.8	31.5	42.6
Dec	27	23.1	83	65.8	29.6	30.22	4.9
			2008
2008	TEMPERATURE		REL. HUMIDITY (%)		VAP. PRESSURE (mb)		RAINFALL	SUNLIGHT
MONTHS	Max Temp (OC)	Min Temp (OC)	Morning	Afternoon	Morning	Afternoon	(mm)	(hrs)
Jan	26	21	55.7	38.6	18.6	19.8	Nil
Feb	28	21	59	32.6	24.1	19.2	Nil
Mar	29	22	82.7	58.8	32.4	30.7	41.6
Apr	28.5	22	80.3	63.8	29.8	29.9	Nil
May	27.4	21.9	80.3	66	30	29.9	42.9
Jun	25.93	24.03	80.4	74.9	28.8	30.2	224.9
Jul	26.3	25.3	89.5	79.6	27.9	28.3	119
Aug	25.7	22.5	82.3	80.8	27.3	28.2	292.8
Sep	26.7	21.4	83.3	77.2	29.3	30.1	169.7
Oct	27	22.46	82.94	75.1	31	31.97	155
Nov	28.2	23.3	77.2	67.1	30.3	31.4	Nil
Dec	28.6	22.5	77.45	62.8	28.9	30.2	36.6
			2009
2009	TEMPERATURE		REL. HUMIDITY (%)		VAP. PRESSURE (mb)		RAINFALL	SUNLIGHT
MONTHS	Max Temp (OC)	Min Temp (OC)	Morning	Afternoon	Morning	Afternoon	(mm)	(hrs)
Jan	27.4	22	75	68	27.9	31.2	Nil
Feb	27.4	23	81	62	30.6	31.1	2
Mar	28.8	24	77	60	30.6	31.2	58.9
Apr	28	23	83	68	31.3	31.6	255.5
May	28	22	81	71	30.75	32.4	69.1
Jun	28	23	84	78	30.7	31.75	242.8
Jul	26	23	87	80	29.11	31.2	174.7
Aug	25	23	89	80	28.47	30.27	26.8
Sep	27	23	87	75	29	30	94
Oct	27	23	87	76	38.62	29	170.6
Nov	28	22	77	68	29	31.5	16
Dec	29	3.04	78	60	32	30	Nil
			2010
2010	TEMPERATURE		REL. HUMIDITY (%)		VAP. PRESSURE (mb)		RAINFALL	SUNLIGHT
MONTHS	Max Temp (OC)	Min Temp (OC)	Morning	Afternoon	Morning	Afternoon	(mm)	(hrs)
Jan	28.16	22.96	79.2	50.5	30.5	28.2	Nil
Feb	29.6	23.5	75.88	54.88	36.53	26.87	Nil
Mar	29.7	19.96	76	57.4	31.8	29.5	54.9
Apr	30.1	18.2	72.26	66	33	32.5	88.4
May	30.4	18.6	85	74.1	34.1	34	180.3
Jun	27.5	18	81.6	71.3	31.4	31.4	152
Jul	26.5	16.9
Aug	27	17.1	83.64	75.96	29.82	31.66	239.4
Sep	26.3	16.4	84	77.7	30.49	31	74.8
Oct	27.8	17.02	82.96	76.6	30.45	31.49	128.2
Nov	28.7	17.5	80.4	73.9	29.9	31.8	134
Dec	28.16	16.06	85	65	31.16	26	Nil
			2011
2011	TEMPERATURE		REL. HUMIDITY (%)		VAP. PRESSURE (mb)		RAINFALL	SUNLIGHT
MONTHS	Max Temp (OC)	Min Temp (OC)	Morning	Afternoon	Morning	Afternoon	(mm)	(hrs)
Jan	26.7	14	66.9	47.3	22.2	23.7	Nil	2.5
Feb	28.9	17.6	77.5	56.4	30.4	28.3	16.3	3.3
Mar	29.8	17.7	78.5	54.9	32	29.5	48.4	4.9
Apr	29.2	18.1	80.5	72.8	30	32.6	91	3.8
May	28.8	21	80.7	65.9	31.4	30.3	164.4	4.1
Jun	27.5	21	84.5	76.1	30.3	31.4	90	3.9
Jul	25.6	20	89.5	83.3	30.4	31.3	274.1	2.3
Aug	26.2	20	89.2	79.6	28.4	45.8	110.6	2.4
Sep	26.5	20	86.9	77	29.6	30.3	187.4	2.9
Oct	27.5	21	84	74.5	31.1	30.5	141.7	3.9
Nov	28.4	17.72	88.33	68.27	33	29.3	5.2	6.3
Dec	27.23	16.5	69.22	37.87	25.1	20.1	Nil	3.5
			2012
2012	TEMPERATURE		REL. HUMIDITY (%)		VAP. PRESSURE (mb)		RAINFALL	SUNLIGHT
MONTHS	Max Temp (OC)	Min Temp (OC)	Morning	Afternoon	Morning	Afternoon	(mm)	(hrs)
Jan	26.6	17.8	71	42.8	24.6	22.1	Nil	2.5												0
Feb	28.34	19.5	80	55.3	29.8	25.6	42.2	3.3												9.398
Mar	27.4	18.7	78.1	52	32.2	26.4	51.1	3.3												0
Apr	28.8	19.7	78.6	65.7	31.1	29.7	Nil	4												0
May	28.4	19.6	82	72.7	30.9	30.8	192.2	4.2												0
Jun	27	19.9	30.2	78	30.2	31	242.3	3												1.27
Jul	25.6	19.7	88	80	29	29.6	146.8	2.2												15.24
Aug	25.1	19.8	89	88	27.7	29.5	37.8	1.2												0.762	9.144
Sep	25.2	19.4	87.1	77.8	28.8	30	198.9	2												66.8021	0
Oct	27.2	19.5	85	74.8	30.1	30.6	142.3	4.1												0	0
Nov	28.4	20.8	83	66	31.6	31.1	52.4	5												5.588	0
Dec	27.4	20.7	76	51	28.4	25.3	Nil	3.8												2.286	0
																				0	0
			2013
																				0	0
2013	TEMPERATURE		REL. HUMIDITY (%)		VAP. PRESSURE (mb)		RAINFALL	SUNLIGHT												58.6741	0.762
																				0.762	0
MONTHS	Max Temp (OC)	Min Temp (OC)	Morning	Afternoon	Morning	Afternoon	(mm)	(hrs)	Wind Speed											4.572	0
Jan	27.7	18.2	76	50	28	26.1	49.3	4.1												0	37.592
Feb	29.5	17.5	75	50	30.3	27.6	44.9	3.5												0	29.21
Mar	29.6	19.9	77	55	31.3	31.7	197.6	3.5												8.89	0
Apr	29.1	20	79	67	31.2	31.4	96.2	5.2												0	0.254
May	28.6	nil	82	71	31.3	31.1	126.6	4.5												0	0.254
Jun	27.6	19.5	82	76	30.3	29.8	273.7	3.3												0	0
Jul	25.8	19.1	88	84	28.9	30.2	122.4	1.8												0	0
Aug	25.7	18.9	86	80	28	29.1	249	1.7												0	0
Sep	25.9	18.1	87	84.6	29.3	31.5	119.4	FAULTY												0	14.478
Oct	27.6	18.7	FAULTY	FAULTY	FAULTY	FAULTY	Nil	FAULTY												26.67	0
Nov	28.8	18.7	FAULTY	FAULTY	FAULTY	FAULTY	Nil	FAULTY												10.414	3.556
Dec	27.3	18	FAULTY	FAULTY	FAULTY	FAULTY	Nil	FAULTY												4.572	0
																				7.112	0
			2014
2014	TEMPERATURE		REL. HUMIDITY (%)		VAP. PRESSURE (mb)		RAINFALL	SUNLIGHT												0	0
																				0	0.254
MONTHS	Max Temp (OC)	Min Temp (OC)	Morning	Afternoon	Morning	Afternoon	(mm)	(hrs)	Wind Speed												0
Jan	34.1222	21.8507	99.998	44.115	996.193		0														0
Feb	35.3345	21.7771	99.998	37.8357	995.281		10.414														0
Mar	34.6021	22.5801	99.998	48.1552	995.516		61.976														1.27
Apr	33.6028	22.2636	99.998	56.2793	996.113		96.774														0
May	32.9368	22.4989	99.998	59.5233	996.474		223.012														0
Jun	31.6245	22.0415	99.998	63.1101	998.147		154.686														9.398
Jul	30.065	22.4413	99.998	70.0437	1000.19		66.04
Aug	28.4482	21.6887	99.998	74.3982	999.517		122.936
Sep	30.0814	21.9096	99.998	69.6264	998.773		158.242
Oct	31.5122	21.0368	99.998	66.122	997.753		359.918
Nov	32.3597	22.2166	99.998	60.161	996.959		58.928
Dec	33.9671	20.9518	99.998	42.829	997.184		nil

## Sheet: Lawal & Emaku, Nimet, NBS
Period (Year)	Temperature (OC)	Rel. Humidity (%)	Rainfall (mm)	Yield (No. of Pods)	Infected Pods(No of Pods)	BPD Outbreak (%)
1985	23.8	75	1036.9	302810	27049	8.93
1986	24.3	72	1546.6	461705	39012	8.45
1987	23.4	74	1372.8	263220	19871	7.55
1988	24.2	70	1219.9	349623	19093	5.46
1989	23.7	74	1571.9	225235	4688	2.08
1990	23.6	76	1495.8	143915	3027	2.1
1991	24	76	1399.6	172538	4479	2.6
1992	23.3	74	1589.7	123585	8047	6.51
1993	23.9	73	1314.8	188588	11958	6.34
1994	23.9	76	1208.8	280073	5935	2.12
1995	27.7	75	1208.8	328223	1548	0.47
1996	27.1	75	1247	290238	4490	1.55
1997	27.1	72	1047.5	374233	7347	1.96
1998	27.6	72	786.8	355508	2361	0.66
1999	27	76	1540	320198	26730	8.35
2000	26.3	72	1165.3	344005	58120	16.9
2001	27.3	75	1054.1	323675	44994	13.9
2002	27.4	77	1348.5	222560	37094	16.67
2003	27.7	77	1604.4	523765	46724	8.92
2004	28.1	74	1105.1	639058	50649	7.93
2005	27.4	77.8	1205.7	388904	33449	8.6
2006	27.9	80.6	1151.9	345592	38874	11.25
2007	27.3	83.9	1302.8	263059	28588	10.87
2008	27.3	77.6	1082.5	293406	36934	12.59
2009	27.5	82.2	1110.4	359171	51606	14.37
2010	28.3	80.5	1052	284938	47107	16.53
2011	27.7	81.3	1129.1	378300	92948	24.57
2012	27.1	77.3	1106	448739	82903	18.47
2013	27.8	81.3	1279.1	195316	19841	10.16
2014	32.4	100	1279.4	241985	27654	11.43

## Sheet: Lawal & Emaku
ANNUAL CROP YIELD, BLACK POD DISEASE INCIDENCE AND WEATHER PARAMETERS
COLLECTED FROM CRIN, IBADAN (LAWAL AND EMAKU ,2007)
		1985 - 2004
YEAR	TEMPERATURE	REL. HUMIDITY	YIELD	RAINFALL	BLACK POD INCIDENCE
	(OC)	(%)	(tons)	(mm)	(PODS)
1985	23.8	75	11.32	1036.9	27049
1986	24.3	72	17.26	1546.6	39012
1987	23.4	74	9.84	1372.8	19871
1988	24.2	70	13.07	1219.9	19093
1989	23.7	74	8.42	1571.9	4688
1990	23.6	76	5.38	1495.8	3027
1991	24	76	6.45	1399.6	4479
1992	23.3	74	4.62	1589.7	8047
1993	23.9	73	7.05	1314.8	11958
1994	23.9	76	10.47	1208.8	5935
1995	27.7	75	12.27	1208.8	1548
1996	27.1	75	10.85	1247	4490
1997	27.1	72	13.99	1047.5	7347
1998	27.6	72	13.29	786.8	2361
1999	27	76	11.97	1540	26730
2000	26.3	72	12.86	1165.3	58120
2001	27.3	75	12.1	1054.1	44994
2002	27.4	77	8.32	1348.5	37094
2003	27.7	77	19.58	1604.4	46724
2004	28.1	74	23.89	1105.1	50649

## Sheet: Sheet4
			Morning	Afternoon	Morning	Afternoon
2014	Max Temp (Oc)	Min Temp (Oc)	Rel Humidity(%)	Rel Humidity(%)	Vap Pressure(mb)	Vap Pressure(mb)	Rainfall (mm)	Sunlight (hrs)			0
Jan	#DIV/0!	#DIV/0!									0
Feb	#DIV/0!	#DIV/0!									0
Mar	#DIV/0!	#DIV/0!									0
Apr	27.4429	19.285	99.998				106.172				0
May	#DIV/0!	#DIV/0!	99.998				223.012				0
Jun	#DIV/0!	#DIV/0!	99.998				0				0
Jul	#DIV/0!	#DIV/0!	99.998				0				0
Aug	#DIV/0!	#DIV/0!	99.998				0				0
Sep	#DIV/0!	#DIV/0!	99.998				0				0
Oct	#DIV/0!	#DIV/0!	99.998	66.122			0				0
Nov	#DIV/0!	#DIV/0!	99.998	60.161			0				0
Dec	#DIV/0!	#DIV/0!	99.998	42.829			nil				0
											0			0.508
											0			0.254
											0			0
											0			0
											0			0
											0			0.762
											0			2.794
											0			0
											0			0
											0			0
									9.144		0			0
									0		1.778			0
									0		8.382			0.254
									0		0.254			0
									0		0			0
									0					0
									0					7.62
									0.762					0
									0					0.254
									0		0			0
									37.592		9.398			0
									29.21		0			14.478
									0		0			0
									0.254		0			27.178
							0.254		0.254		1.27			3.81
							5.842		0		15.24			0.254
							0		0		0.762			0
							22.352		0		66.8021			3.81
							0.254		14.478		0			0
							0.508	0	0		5.588			0
							0.254	32.258	3.556		2.286			0
							1.778	0	0		0
							0	0.508	0		0
							1.524	1.778	0		58.6741
							0	0.254	0.254		0.762
							0	10.16	0		4.572
							0	5.842	0		0
							7.62	0	0		0				2.286
							0.508	0	1.27		8.89				1.016
							8.382	38.1	0		0				3.302
							2.032	0			0				0.508
							3.81	0			0				0
							0	0			0				5.842
							0	0			0				0.254
							0	0			0				0.254
							2.032	14.986			26.67				0.254
							1.016	0			10.414				0
							0	15.494			4.572				0
							3.302	3.302			7.112				0
							2.794	2.032			0		0.254		0.254
							1.524	0.254					0		0
							0	0					0		0
							0	16.51					0.762		0
							0	5.842					0.254		0.254
							0.254	5.334					0.254		0
								0					0		0
								0					0		49.7841
								1.778					0		1.016
								0.254					4.064		2.032
											14.986		1.524		5.842
											0.254		9.144		0
											0.254		0		0
											86.614		0		0
											10.16		0		43.434
											0		0		0
											50.5461		73.1521		0
											10.16		7.366		5.334
											0		0		1.27
											0		0
									0		18.034		0
									0		20.066		11.684
									17.018		27.432		9.652
									0		4.318		34.036
									13.208		32.258		0.254
									9.398		0.254		0
									0		29.718		0
									11.938		7.62		0
									4.826		19.05		5.842
									0.254		0.508		0
									2.286		4.318
									0		0.254
									0		0
									0		0		996.279
									0		2.286		996.155
									0		3.302		995.661
									0		12.446		995.987
									0		5.08		996.552
									0		0		996.319
									0		0		995.545
									0		0		995.637
									0				995.823
									0				996.124
									0				996.566
									0				997.133
									0				998.328
									0				998.102
									0				996.668
									0				996.861
									0				997.352
													997.922
													997.803
											995.927		997.389
											995.761		997.211
											994.835		996.262
											994.582		995.665
											994.783		995.264
											995.058		994.911
											994.944		994.86
											996.301		995.663
											996.196		994.964
											995.703		993.711
											996.037		994.298
											995.839		994.977
								995.56			995.318
								995.635			994.8
								995.187			995.647
								995.293			995.973
								994.633			995.926
								994.998			995.19
								995.216			996.219
								994.719			996.653
								995.119			995.81
								994.999			994.777
								995.388			994.203
								996.837			994.049
								997.501			993.759
								996.17			993.808
								995.677			994.666
								995.06			995.104
								994.158				996.369
								995.35				996.209
								995.684				995.555
								995.797				996.193
								995.973				996.464
								995.455				996.975
								994.607				996.902
								994.529				996.821
								996.161				997.658
								996.027				997.174
								995.57				996.125
								995.25				996.389
								995.585				995.451
								996.792				996.467
								996.066				996.797		995.441
												996.609		995.64
												995.578		996.094
												994.638		995.888
												995.273		994.802
												996.371		994.921
												995.728		996.48
												994.951		996.752
												996.042		997.237
												995.883		996.86
												995.328		996.599
												995.268		995.781
												996.322		995.923
												995.81		996.995
												995.972		998.278
										996.639		996.074		997.035
										996.235				995.416
										996.343				995.561
										995.793				996.432
										995.059				996.948
										995.828				997.086
										997.015				996.422
										997.323				996.737
										997.337				996.743
										996.87				996.567
								997.948		997.634				996.749
								998.336		998.32				996.957
								999.824		998.541				996.859
								1000.29		998.402				996.477
								999.986		998.863				997.713
								1000.16		998.864				997.316
								1000.1		998.64
								1001.43		998.999
								1002.37		1000.48
								1001.16		999.879
								1001.1		998.842
								1001.03		998.701
								1000.43		999.419
								1000.07		1000.59				1000.11
								999.477		999.302				1000.48
								999.002		998.996				999.811
								999.461		998.609				1000.5
								1000.63		999.153				1000.36
								1001.44		999.002				999.469
								1000.85		998.726				999.632
								1000.74						999.442
								1001.18						999.435
								1001.02						999.967
								1001.17						1000.4
								1000.6						1000.13
								1000.15						998.443
								999.477						999.555
								998.657						1000.31
								999.259			998.565			999.656
								998.966			998.932			999.381
								999.441			999.468			999.675
											999.313			999.392
											998.546			999.124
											997.934			999.41
											998.354			1000.28
											999.856			999.647
											1000.33			999.119
								997.847			998.939			999.281
								998.807			998.758			998.484
								999.554			998.251			998.808
								997.375			997.392			999.735
								997.598			998.462			998.47
								997.731			998.836			997.926
								998.224			998.637			998.578
								997.862			998.448
								997.435			998.628
								996.809			998.64
								996.553			998.659
								997.353			998.956
								998.401			999.27
								998.878			998.251			997.378
								999.38			998.291			996.749
								998.928			998.977			996.534
								997.776			998.957			996.449
								997.095			998.903			997.775
								997.778			998.695			999.557
								998.235			999.097			999.94
								997.952			998.856			996.886
								997.569						996.65
								998.068						996.065
								998.223						996.051
								997.575						996.19
								996.98						996.119
								997.792						996.122
								997.813			997.378			996.62
								996.608			996.749			996.193
								995.552			996.534			995.295
								996.591			996.449			995.275
											997.775			997.242
											999.557			997.858
											999.94			997.596
											996.886			997.551
											996.65			997.684
											996.065			997.371
											996.051			997.299
											996.19			997.222
											996.119			996.872
								997.154			996.122			996.742
								996.302			996.62			996.89
								995.851			996.193			996.583
								995.295			995.295			996.959
								996.465			995.275
								997.212			997.242
								996.683			997.858
								996.241			997.596
								996.264			997.551
								995.93			997.684		41.281
								995.869			997.371		42.841
								996.673			997.299		47.048
								995.981			997.222		35.159
								996.255			996.872		22.136
								996.911			996.742		51.006
								998.149			996.89		45.826
								997.856			996.583		39.05
								997.522					40.712
								997.575					44.548
								997.743					38.378
								998.024					43.55
								997.713					43.47
								997.393					32.06
								998.343					36.755
								998.796					47.913
								999.414					50.541
								998.255					57.545
								997.12					50.84
								997.7					27.661
								997.947					43.874
								998.065					50.539
									60.604				51.391
									25.084				47.929
									14.762				47.681
									17.741				45.482
									40.55				52.041
									39.301				45.126
									27.574				44.838
									39.327				50.155
									42.892				50.189
									45.109
									45.205
									45.421
									54.317			35.632
									38.12			56.277
									31.634			13.938
									33.636			38.312
									33.625			37.858
									34.47			49.235
									36.596			55.814
									36.5			47.233
									39.683			40.673
									30.439			31.068
									23.255			38.958
								49.865	36.425			60.167
								49.832	46.08			48.208
								47.751	49.389			43.521
								72.088	50.154			45.652
								46.828	41.507			49.454
								47.667				47.755
								51.758				52.253
								48.14				47.826
								57.287				53.73
								46.271				53.053
								52.173				53.359
								62.974				49.487
								55.691				55.265			52.332
								68.676				61.503			62.244
								49.644				46.063			46.324
								53.054				55.564			52.691
								53.973				52.581			55.232
								56.144				57.992			52.088
								85.375				56.954			65.125
								60.085				57.427			60.78
								57.39							67.638
								62.942							65.23
								70.314							58.851
								55.585							9.998
								65.863							57.853
								53.551							63.662
								57.832							53.28
						59.538		47.369		76.625					54.41
						62.968		48.527		69.97					60.701
						60.793		53.73		62.662					54.135
						69.732				62.594					50.39
						71.21				0					65.351
						70.84				67.703					74.5
						61.117				75.578					61.091
						80.082				63.917					58.55
						58.804				69.046					56.466
						72.699				58.568					62.532
				77.363		62.818				61.271					55.652
				83.672		67.859				63.076					64.46
				76.796		62.095				71.434					65.105
				78.176		66.012				62.154					65.688
				77.852		65.199				63.218					68.924
				89.632		62.621				63.504					61.087
				87.035		81.796				70.197					56.423
				69.957		82.398				65.238					83.852
				72.207		68.984				62.542					66.132
				72.445		65.332				68.824					65.095
				55.307		67.865				61.119					59.505
				71.546		78.31				62.458					68.984
				77.242		76.121				65.433
				72.212		70.292				67.512
				62.179		69.39
				67.508		77.646
				73.328		79.676					75.476
				59.394		67.386					74.902
				68.855		78.164					74.18
				84.73		71.96					76.242
				70.644		81.648					72.71
				76.205							80.382
				80.496							68.46
				66.566							63.277
				68.199							79.094
				74.277							65.21
				85.062							80.75
				71.762							62.885
				67.42							65.277
				93.988							66.768
				74.289							55.421
											67.777
											77.726
											90.164
											64.191
											58.994
											77.48
											58.216
											60.144
											66.082
											75.058
											60.886
											67.199
											68.346
											73.277
											62.219
