# Supplementary material for: ETAPOD: A forecast model for prediction of black pod disease outbreak in Nigeria
Source: PLoS One. 2020 Jan 10;15(1):e0209306. doi: 10.1371/journal.pone.0209306 (PMC6953891; doi:10.1371/journal.pone.0209306)
Supplement: S2 Dataset — (XLSX) [file pone.0209306.s010.xlsx]

## Sheet: Actual BPD Outbreak
	2009						2010						2011						2015
Observation	Ondo		Osun		Ekiti		Ondo		Osun		Ekiti		Ondo		Osun		Ekiti		Ondo		Osun		Ekiti
	Freq.	%	Freq.	%	Freq.	%	Freq.	%	Freq.	%	Freq.	%	Freq.	%	Freq.	%	Freq.	%	Freq.	%	Freq.	%	Freq.	%
Annual BPD Outbreak	71		5		53		126		11		69		178		69		71		178	63.1	69	55.2	71	67
Death of Cocoa Trees	102		3		40		148		8		52		166		39		56		166	58.9	39	31.2	56	52.8
Reduction in cocoa yield	84		7		78		123		12		76		182		71		76		182	64.5	71	56.8	76	71.7
Oyekale, A. S. 2012. Impact of climate change on cocoa agriculture and technical efficiency of cocoa farmers																				Oyekale, A. S. 2015. climate change induced occupational stress and reported morbididty among
in South-west Nigeria. Journal of Hum. Ecology, 40(2): 143-148																				cocoa farmers in Sothwestern Nigeria. Annals of agriculture and environmental medicine.
																				22(2): 357-361

## Sheet: Weather Parameters
State	Year	Temperature (oC)		Annaul Rainfall (mm)	Relative Humidity (%)	Average Annaul Rainfall (mm)
		Min	Max
Ekiti	2009	21	38	1308.8	55	109.067
	2010	22	35	1394.6	56	116.217
	2011	22	37	1469.5	56.15	122.458
	2015	22	36	1469	57.45	122.417
Ondo	2009	21	37	1309.6	64	109.133
	2010	23	34	1400.7	66	116.725
	2011	22	36	1480.1	63.08	123.342
	2015	22	36	1397	59.25	116.417
Osun	2009	19	38	1277.7	53	106.475
	2010	20	36	2018.01	51	168.167
	2011	20	38	1007.88	54.12	83.99
	2015	23	37	1319	58.35	109.917
		www.worldweatheronline.com 09/12/2018 21:16 GMT

## Sheet: Predicted BPD Outbreak
	Annual Black Pod Disease Outbreak (%)
Year	Ekiti		Ondo		Osun
	Actual (%)	Predicted (%)	Actual (%)	Predicted (%)	Actual (%)	Predicted (%)
2009	53	56.7	71	85.9	5	38.1
2010	69	65.7	126	104.2	11	34.8
2011	71	65.9	178	88.3	69	48.9
2015	67	70.1	63.1	76.2	55.2	79.7
Oyekale, A. S. 2012. Impact of climate change on cocoa agriculture and technical efficiency of cocoa farmers
in South-west Nigeria. Journal of Hum. Ecology, 40(2): 143-148

## Sheet: Performance of BPD Model
	Performance of ETAPOD [MRM5 Forecast Model] (%)
Year	Ekiti	Ondo	Osun
2009	100	90	70
2010	100	80	80
2011	90	0	80
2015	100	90	80
	Quality of Performance of ETAPOD [MRM5 Forecast Model] (%)
Year	Ekiti	Ondo	Osun
2009	100	90	70
2010	100	80	80
2011	90	0	80
2015	100	90	80

## Sheet: Error of Prediction of ETAPOD
Year	Error in Prediction of Black Pod Disease Outbreak (%) E=(Y-Ŷ)2
	Ekiti	Ondo	Osun
2009	13.7	222	1095.6
2010	10.9	475.2	566.4
2011	26	8046.1	404
2015	9.6	171.6	600.3

## Sheet: Accuracy of ETAPOD
				Accuracy of BPD Predictions by ETAPOD (/Y-Ŷ/)/Y x 100								Probability of Black Pod Disease Prediction by ETAPOD (/Y-Ŷ/)/Y x 100
Year	Ekiti			Ondo			Osun				Year	Ekiti		Ondo		Osun
	Actual (%)	Predicted (%)	Ekiti	Actual (%)	Predicted (%)	Ondo	Actual (%)	Predicted (%)	Osun			Prob. of Prediction Errors	Prob. of Prediction Accuracy	Prob. of Prediction Errors	Prob. of Prediction Accuracy	Prob. of Prediction Errors	Prob. of Prediction Accuracy
2009	53	56.7	-6.9811320754717	71	85.9	-20.9859154929577	5	38.1	-662		2009	0.0698113	0.930189	0.209859	0.790141	0	1
2010	69	65.7	4.78260869565217	126	104.2	17.3015873015873	11	34.8	-216.363636363636		2010	0.0478261	0.952174	0.173016	0.826984	0	1
2011	71	65.9	7.18309859154928	178	88.3	50.3932584269663	69	48.9	29.1304347826087		2011	0.071831	0.928169	0.503933	0.496067	0.291304	0.708696
2015	67	70.1	-4.62686567164178	63.1	76.2	-20.7606973058637	55.2	79.7	-44.3840579710145		2015	0.0462687	0.953731	0.207607	0.792393	0.443841	0.556159

## Sheet: Sheet4
	Accuracy level of BPD Outbreak predictions by ETAPOD [100 - (/Y-Ŷ/)/Y x 100)]
	Ekiti	Ondo	Osun
Year	BPD Prediction Accuracy	BPD Prediction Accuracy	BPD Prediction Accuracy
2009	93	79	0
2010	95	83	0
2011	93	50	71
2015	95	79	56
